# Supplementary material for: Insight into the bZIP Gene Family in Solanum tuberosum: Genome and Transcriptome Analysis to Understand the Roles of Gene Diversification in Spatiotemporal Gene Expression and Function
Source: Int J Mol Sci. 2020 Dec 29;22(1):253. doi: 10.3390/ijms22010253 (PMC7796262; doi:10.3390/ijms22010253)
Supplement: Supplementary file 1 [file ijms-22-00253-s001.zip]

Archive with 2 entries (2 files):
- Supplementary Figure 1.pdf
- Supplementary Tables.xlsx
