# Supplementary material for: Insight into the bZIP Gene Family in Solanum tuberosum: Genome and Transcriptome Analysis to Understand the Roles of Gene Diversification in Spatiotemporal Gene Expression and Function
Source: Int J Mol Sci. 2020 Dec 29;22(1):253. doi: 10.3390/ijms22010253 (PMC7796262; doi:10.3390/ijms22010253)
Supplement: Supplementary file 1 [file ijms-22-00253-s001.zip › Supplementary Tables.xlsx]

## Sheet: Table S1
Table S1. Compilation of StbZIP genes, their identifiers, and protein properties
Group	Gene Name	Locus ID	SolTub 3.5 Locus ID	Representative Transcript	Length (AA)	Molecular Weight (kDa)	Isoelectric Point (pI)
A	STBZIP2	Soltu.DM.01G005870	PGSC0003DMG400022706	Soltu.DM.01G005870.1	147	16.578	9.727
	STBZIP3	Soltu.DM.01G006940	PGSC0003DMG400011712	Soltu.DM.01G006940.1	194	21.709	4.557
	STBZIP40	Soltu.DM.01G043800	PGSC0003DMG400029774	Soltu.DM.01G043800.1	285	30.739	6.638
	STBZIP38	Soltu.DM.01G047570	PGSC0003DMG400025889	Soltu.DM.01G047570.1	876	96.587	9.583
	STBZIP27	Soltu.DM.02G005680	PGSC0003DMG400023897	Soltu.DM.02G005680.1	228	24.859	9.995
	STBZIP14	Soltu.DM.02G023460		Soltu.DM.02G023460.2	187	21.04	8.868
	STBZIP13	Soltu.DM.04G027170		Soltu.DM.04G027170.1	300	32.686	5.211
	STBZIP36	Soltu.DM.04G033590	PGSC0003DMG400008011	Soltu.DM.04G033590.4	454	48.722	9.621
	STBZIP39	Soltu.DM.09G003620	PGSC0003DMG400002660	Soltu.DM.09G003620.1	428	46.235	8.44
	STBZIP37	Soltu.DM.10G015000	PGSC0003DMG400006211	Soltu.DM.10G015000.1	415	45.257	9.163
	STBZIP66	Soltu.DM.10G025990	PGSC0003DMG400028121	Soltu.DM.10G025990.1	348	37.812	8.271
	STBZIP12	Soltu.DM.10G030340	PGSC0003DMG400007208	Soltu.DM.10G030340.1	320	35.631	6.326
	STBZIP35	Soltu.DM.11G016910	PGSC0003DMG400022931	Soltu.DM.11G016910.3	367	40.002	8.662
B	STBZIP33	Soltu.DM.04G020920	PGSC0003DMG400044159	Soltu.DM.04G020920.1	520	57.316	8.729
	STBZIP28	Soltu.DM.04G021020	PGSC0003DMG400039820	Soltu.DM.04G021020.1	372	73.294	7.701
	STBZIP67	Soltu.DM.08G019490		Soltu.DM.08G019490.1	143	16.028	9.566
	STBZIP70	Soltu.DM.08G019530	PGSC0003DMG400015702	Soltu.DM.08G019530.1	413	45.47	5.507
	STBZIP71	Soltu.DM.08G019590		Soltu.DM.08G019590.5	411	45.369	8.411
	STBZIP17	Soltu.DM.10G029910	PGSC0003DMG400007175	Soltu.DM.10G029910.1	823	88.064	5.925
C	STBZIP63	Soltu.DM.01G036510	PGSC0003DMG400019455	Soltu.DM.01G036510.1	452	48.488	6.245
	STBZIP9	Soltu.DM.08G002700	PGSC0003DMG400014858	Soltu.DM.08G002700.1	354	39.011	5.561
	STBZIP10	Soltu.DM.08G008380		Soltu.DM.08G008380.1	364	39.639	5.74
D	STBZIP1	Soltu.DM.01G005540		Soltu.DM.01G005540.1	91	10.107	9.593
	STBZIP47	Soltu.DM.04G007700	PGSC0003DMG400006345	Soltu.DM.04G007700.1	370	41.593	6.227
	STBZIP43	Soltu.DM.04G022450	PGSC0003DMG400012792	Soltu.DM.04G022450.1	370	41.509	5.318
	STBZIP57	Soltu.DM.04G028540	PGSC0003DMG400027562	Soltu.DM.04G028540.2	374	42.195	6.681
	STBZIP46	Soltu.DM.05G002740	PGSC0003DMG400012962	Soltu.DM.05G002740.1	484	53.024	6.548
	STBZIP21	Soltu.DM.06G029750	PGSC0003DMG400007110	Soltu.DM.06G029750.1	504	55.86	6.584
	STBZIP45	Soltu.DM.10G026630	PGSC0003DMG402023696	Soltu.DM.10G026630.1	447	48.997	7.379
	STBZIP74	Soltu.DM.10G027000	PGSC0003DMG400023678	Soltu.DM.10G027000.1	462	52.165	6.505
	STBZIP65	Soltu.DM.10G029320	PGSC0003DMG400011430	Soltu.DM.10G029320.1	489	55.448	6.311
	STBZIP20	Soltu.DM.11G019010	PGSC0003DMG400009449	Soltu.DM.11G019010.3	329	36.532	8.34
	STBZIP80	Soltu.DM.11G021800		Soltu.DM.11G021800.2	454	50.47	6.594
	STBZIP50	Soltu.DM.12G007270	PGSC0003DMG400016951	Soltu.DM.12G007270.3	391	44.249	7.091
E	STBZIP78	Soltu.DM.01G042790	PGSC0003DMG401024930	Soltu.DM.01G042790.2	371	42.304	8.395
	STBZIP61	Soltu.DM.07G020410	PGSC0003DMG400009388	Soltu.DM.07G020410.1	304	35.035	5.664
	STBZIP64	Soltu.DM.07G023890	PGSC0003DMG400012436	Soltu.DM.07G023890.1	300	33.148	5.862
	STBZIP76	Soltu.DM.10G011180		Soltu.DM.10G011180.2	364	41.099	8.082
	STBZIP79	Soltu.DM.11G007430	PGSC0003DMG400001999	Soltu.DM.11G007430.1	307	33.876	6.974
	STBZIP77	Soltu.DM.11G012470	PGSC0003DMG400009283	Soltu.DM.11G012470.1	327	37.179	8.451
	STBZIP34	Soltu.DM.12G028390	PGSC0003DMG401007810	Soltu.DM.12G028390.1	306	34.78	5.368
F	STBZIP23	Soltu.DM.01G051130	PGSC0003DMG401006188	Soltu.DM.01G051130.1	273	29.629	5.994
	STBZIP19	Soltu.DM.10G017560	PGSC0003DMG400011944	Soltu.DM.10G017560.1	260	28.314	6.824
G	STBZIP55	Soltu.DM.01G034570	PGSC0003DMG400000088	Soltu.DM.01G034570.1	418	44.425	5.717
	STBZIP24	Soltu.DM.02G006750		Soltu.DM.02G006750.2	342	36.579	5.313
	STBZIP41	Soltu.DM.02G025470	PGSC0003DMG400012660	Soltu.DM.02G025470.8	353	37.748	5.387
	STBZIP54	Soltu.DM.05G019830	PGSC0003DMG400033876	Soltu.DM.05G019830.1	414	44.444	9.03
	STBZIP16	Soltu.DM.08G003670	PGSC0003DMG400018469	Soltu.DM.08G003670.1	402	42.421	6.727
	STBZIP68	Soltu.DM.08G021830		Soltu.DM.08G021830.1	282	30.837	6.416
H	STBZIP56	Soltu.DM.08G011730	PGSC0003DMG401020784	Soltu.DM.08G011730.1	159	17.282	10.15
I	STBZIP29	Soltu.DM.01G050330	PGSC0003DMG400001659	Soltu.DM.01G050330.2	578	63.164	6.909
	STBZIP48	Soltu.DM.04G026570	PGSC0003DMG400000799	Soltu.DM.04G026570.1	341	37.392	6.571
	STBZIP51	Soltu.DM.04G026750	PGSC0003DMG400029118	Soltu.DM.04G026750.1	262	28.656	9.774
	STBZIP30	Soltu.DM.04G036300	PGSC0003DMG401003720	Soltu.DM.04G036300.1	445	48.219	8.218
	STBZIP52	Soltu.DM.06G011430	PGSC0003DMG400016651	Soltu.DM.06G011430.1	325	35.955	6.482
	STBZIP18	Soltu.DM.06G011870	PGSC0003DMG400027599	Soltu.DM.06G011870.1	350	38.714	5.957
	STBZIP69	Soltu.DM.06G014230		Soltu.DM.06G014230.1	206	23.378	8.075
	STBZIP49	Soltu.DM.06G017610	PGSC0003DMG400017577	Soltu.DM.06G017610.1	327	36.264	7.381
J	STBZIP72	Soltu.DM.09G003280		Soltu.DM.09G003280.1	396	43.79	6.825
	STBZIP62	Soltu.DM.10G024960	PGSC0003DMG400028166	Soltu.DM.10G024960.1	473	53.36	5.744
K	STBZIP60	Soltu.DM.04G038150	PGSC0003DMG400010008	Soltu.DM.04G038150.1	290	32.731	5.25
N	STBZIP25	Soltu.DM.03G005150	PGSC0003DMG400039556	Soltu.DM.03G005150.1	176	20.602	5.575
	STBZIP26	Soltu.DM.03G005200		Soltu.DM.03G005200.1	92	10.68	10.088
	STBZIP59	Soltu.DM.06G032460	PGSC0003DMG400030371	Soltu.DM.06G032460.1	185	21.448	4.84
	STBZIP75	Soltu.DM.11G017940		Soltu.DM.11G017940.1	136	15.762	8.991
S	STBZIP4	Soltu.DM.01G024850	PGSC0003DMG400037737	Soltu.DM.01G024850.1	145	16.597	6.228
	STBZIP8	Soltu.DM.01G040220	PGSC0003DMG400035130/PGSC0003DMG402002771	Soltu.DM.01G040220.1	139	15.369	9.957
	STBZIP15	Soltu.DM.01G049720	PGSC0003DMG400030946	Soltu.DM.01G049720.1	167	18.941	6.375
	STBZIP22	Soltu.DM.02G006290	PGSC0003DMG400015494	Soltu.DM.02G006290.1	133	15.38	9.268
	STBZIP11	Soltu.DM.02G024680	PGSC0003DMG400003529	Soltu.DM.02G024680.1	145	16.396	5.233
	STBZIP6	Soltu.DM.02G027390	PGSC0003DMG400021431	Soltu.DM.02G027390.1	222	25.728	8.578
	STBZIP42	Soltu.DM.02G030370	PGSC0003DMG400001387	Soltu.DM.02G030370.1	181	21.015	5.43
	STBZIP5	Soltu.DM.03G005290	PGSC0003DMG400005476	Soltu.DM.03G005290.1	205	23.532	7.262
	STBZIP31	Soltu.DM.03G006600		Soltu.DM.03G006600.1	175	20.251	6.092
	STBZIP32	Soltu.DM.04G000200	PGSC0003DMG400001916	Soltu.DM.04G000200.1	195	22.634	6.226
	STBZIP7	Soltu.DM.04G032270	PGSC0003DMG400004916	Soltu.DM.04G032270.1	141	16.715	8.051
	STBZIP44	Soltu.DM.04G035840	PGSC0003DMG400003701	Soltu.DM.04G035840.1	151	17.44	7.632
	STBZIP58	Soltu.DM.05G001710	PGSC0003DMG400007523	Soltu.DM.05G001710.1	195	22.521	5.749
	STBZIP53	Soltu.DM.06G000140	PGSC0003DMG400007301	Soltu.DM.06G000140.1	145	16.552	5.82
	STBZIP73	Soltu.DM.10G016240	PGSC0003DMG400016906	Soltu.DM.10G016240.1	160	18.079	5.274

## Sheet: Table S2
Table S2. Brief alignment of the basic region and leucine rich domain of Arabidopsis and S. tuberosum bZIP factors.
			Basic Region	Lo	L1	L2	L3	L4	L5	L6	L7	L8	L9
Group	Gene Name	Gene ID	N X(7) R/K	g a b c d e f	g a b c d e f	g a b c d e f	g a b c d e f	g a b c d e f	g a b c d e f	g a b c d e f	g a b c d e f	g a b c d e f	g a b c d e f
A	ATBZIP12	AT2G41070	RMIKNRESAARSRARKQA	Y T H E L E I	K V S R L E E	E N E K L R R	L K E V E K I	L P S E P P P	D P
	ATBZIP13	AT5G44080	RMIKNRESAARSRARKQA	Y Q V E L E A	L A A K L E E	E N E L L S K	E I E D K R K	E R Y Q K L M	M E F V I P V	V E K P
	ATBZIP14	AT4G35900	RMIKNRESAARSRARKQA	Y T N E L E L	E V A H L Q A	E N A R L K R	Q Q D Q L K M	A A A I Q Q P	K K N T L Q R	S S T A P
	ATBZIP15	AT5G42910	RKIKNRESAARSRARKQA	Q T M E V E V	E L E N L K K	D Y E E L L K	Q H V E L R K	R Q M E P G M	I S L H E R P
	ATBZIP27	AT2G17770	RMIKNRESAARSRARKQA	Y T N E L E L	E I A H L Q T	E N A R L K I	Q Q E Q L K I	A E A T Q N Q	V K K T L Q R	S S T A P
	ATBZIP35	AT1G49720	RMIKNRESAARSRARKQA	Y T L E L E A	E I E S L K L	V N Q D L Q K	K Q A E I M K	T H N S E V I	T F F L Y L S	K G I F E A A	S I A G Q K T	M L E K N P Y	R S V V R R
	ATBZIP36	AT1G45249	RMIKNRESAARSRARKQA	Y T V E L E A	E V A K L K E	E N D E L Q R	K Q A R I M E	M Q K N Q E T	E M R N L L Q	G G P K K K L	R R T E S G P
	ATBZIP37	AT4G34000	RMIKNRESAARSRARKQA	Y T M E L E A	E I A Q L K E	L N E E L Q K	K Q V E I M E	K Q K N Q L L	E P L R Q P W	G M G C K R Q	L R R T L T G
	ATBZIP38	AT3G19290	RMIKNRESAARSRARKQA	Y T L E L E A	E I E K L K K	T N Q E L Q K	K Q A E M V E	M Q K N E Q L	K E T S K R P	W G S K R Q C	L R R T L T G
	ATBZIP39	AT2G36270	RMIKNRESAARSRARKQA	Y T V E L E A	E L N Q L K E	E N A Q L K H	A L A E L E R	K R K Q Q V K	T P I E F A L	L R W L Q Y F	G Q K K T T K	W N C W F M V	A V
	ATBZIP40	AT1G03970	RMIKNRESAARSRARKQA	Y Q V E E L E	T L A A L V E	L E T L A A K	L E E E N E Q	L L K E I E E	S T K E R Y K	K L M E V L I	P V D E K P R	P P S R P L S
	ATBZIP66	AT3G56850	RMIKNRESAARSRARKQA	Y T H E L E I	K V S R L E E	E N E R L R K	Q K E V E K I	L P S V P P P	D P K R Q L R	R T S S A P F
	ATBZIP67	AT3G44460	RMIKNRESAARSRARKQA	Y T V E L E L	E L N N L T E	E N T K L K E	I V E E N E K	K R R Q E I I	S R S K Q V T	K E K S G D K	L R K I R R M	A M F R Q T
	StBZIP39	PGSC0003DMG400002660	RMIKNRESAARSRARKQA	Y T V E L E A	E L N Q L K E	E N A H L K Q	A L A E L E R	K R K Q Q Y F	D E A K T K A	Q T K A Q K A	N G K L R G M	R R S F S C P
	StBZIP37	PGSC0003DMG400006211	RMIKNRESAARSRARKQA	Y T L E L E A	E V A K L K E	I N E E L Q E	K Q A E F I D	P Q K N Q L L	L E K M V E E	Q N R Q T N D	L L E K M N M	P L G S K L R	C L R R T L T G
	StBZIP12	PGSC0003DMG400007208	RMIKNRESAARSRARKQA	Y T H E L E N	K V S F L E E	E N E K L K R	Q K E M E D I	L P S V P P P	E P K Y Q L R	R T S S G P I
	StBZIP36	PGSC0003DMG400008011	RMIKNRESAARSRARKQA	Y T M E L E A	E V A K L K E	E N D E L Q K	K Q E E M L E	M Q K N Q V M	E M M N L H K	G A K R R C L	R R T Q T G P	W
	StBZIP3	PGSC0003DMG400011712	RMIKNRESAARSRARKQA	Y T A E L E A	Q L D Q V R D	E N E R L K L	L L E E K K E	E P T E P T K	A Q W T M N K	L K K L R K S	V A N K L K K	L R K S V S C	K L Q S D A L
	StBZIP2	PGSC0003DMG400022706	RKIKNRESAARSRARKQA	Y H N E L V N	K V S H L E E	E N M K L K K	E K E L E N L	L S E L S S E	P R Y Q L R R	T T S
	StBZIP35	PGSC0003DMG400022931	RMIKNRESAARSRARKQA	Y T L E L E A	E V A K L E E	E N M K L K E	I K Q E L Q K	K Q A E F I E	K Q K K Q L L	E K M N V P W	E N K
	StBZIP27	PGSC0003DMG400023897	RMIKNRESAARSRARKQA	Y T N E L E M	E V A N L M E	E N A R L K R	Q Q Q Q L C L	A S A G A L L	P K M K S L N	R T
	StBZIP38	PGSC0003DMG400025889	RMIKNRESAARSRARKQA	Y T L E L E A	E V A K L K K	I N E E L R K	K Q A E I I E	N Q K N Q L T	D K R N M P R	G Y K L R C L	R R T L T G P
	StBZIP66	PGSC0003DMG400028121	RMIKNRESAARSRARKQA	Y T H E L E N	K V S R L E E	E N E R L K R	Q K E I E Q V	L P S V P L P	E P K Y Q L R	R T S S A P V
	StBZIP40	PGSC0003DMG400029774	RMIKNRESAARSRARKQA	Y T V E L E S	L V T Q L E E	E N A R L V R	E E E E K N K	E R L K Q I M	E N L I P V V	E K R R P P R	V L R R V R S M
	StBZIP13	Soltu.DM.04G02717	RMIKNRESAARSRERKQA	Y Q V E L E S	I A V R L E E	E N E Q L L K	E K E E R T R	A H Y K Q V T	F V A I L F P	I C C C C M V
	STBZIP14	Soltu.DM.02G023460	RMIKNRESASRSRARKQE	S D T L F I L	I I I C S	F L L S C R F	L A I N Y V F
B
	ATBZIP17	AT2G40950	RLMRNRESAQLSRQRKKH	Y V E E L E E	H S T I T D L	N G K I S Y F	M A E N A T L	R Q Q L G G N	G M C P P H L	P P P P M G M
	ATBZIP28	AT3G10800	RQIRNRESAQLSRLRKKQ	Q T E E L E R	K V K S M N A	T I A E L N G	K I A Y V M A	E N V A L R Q	Q M A V A S G	A P P M N P Y
	ATBZIP66	AT3G56660	RLVRNRESAHLSRQRKKH	Y V E E L E D	K V K N M H S	T I S E L S S	K M S Y F V A	E N V T L R Q	Q M G T R F S	S G P P M V P
	StBZIP70	PGSC0003DMG400015702	KLERGRVNSQLYRDKRKH	Y V E E L E D	N V R I M N S	T I Q E L N R	M I S H L T L	E N A T L K S	Q M G S T G V	P S Q I P P P
	StBZIP17	PGSC0003DMG400007175	RLIRNRESAHLSRQRKKH	Y V E E L E D	K V R I M H S	T I Q D L N A	K I S Y V M A	E N V T L K T	Q L G G T G V	P Q V Q P P P
	StBZIP28	PGSC0003DMG400039820	RKIRNRESAHLSRKRKKH	Y V E E L E N	K F R I L Q S	T I Q H L N T	N L S Y A M V	E N V T L K A	Q L G G T S V	H A Q V P S P
	StBZIP33	PGSC0003DMG400044159	RKIRNRESAHLSRQRKKH	Y V E E L E N	K F R I F H S	A I Q H L N A	N L S Y A M A	E N V T V M A	Q L G G T G V	P A Q V S P P
	StbZIP67	Soltu.DM.08G019490	KRMRNRESSQIYRQKKKKD	Y V E E L E E	K S G L W T L	H M C M Q G R
	StbZIP71	Soltu.DM.08G019590	RRMRNRENSQIYRQRKKD	Y V E E L E E	K V R I M A S	T I Q H L T L	E N A A L K S	Q M L L P P P	G M Y P W M P
C
	ATBZIP9	AT5G24800	RMNSNRESAKRSRRRKQE	Y L V D L E T	Q V D S L K G	D N S T L Y K	Q L I D A T Q	Q F R S A G T	N N R V L K S	D V E T L R V	K V K L A E D	L V A R G S L	T S S L N Q L
	ATBZIP10	AT4G02640	RMLSNRESARRSRRRKQE	Q T S D L E T	Q V N D L K G	E H S S L L K	Q L S N M N H	K Y D E A A V	G N R I L K A	D I E T L R A	K V K M A E E	T V K R V T G	M N P M L L G
	ATBZIP25	AT3G54620	RMLSNRESARRSRRRKQE	Q M N E F D T	Q V G Q L R A	E H S T L I N	R L S D M N H	K Y D A A A V	D N R I L R A	D I E T L R A	K V K M A E E	T V K R V T G	V N P L H W S
	ATBZIP63	AT5G28770	RMLSNRESARRSRRRKQA	H L S E L E T	Q V S Q L R V	E N S K L M K	G L T D V T Q	T F N D A S V	E N R V L K A	N I E T L R A	K V K M A E E	T V K R L T G	F N P M F H N
	StBZIP9	PGSC0003DMG400014858	RQASNRESARRSRRRKQA	H L A D L E S	Q V D Q F R G	E N E S L F K	Q L A D A T Q	Q Y K D S L T	N N R V L K S	N V L T N N R	V L K S N V E	E L R A K V K	L A E V R A A
	StBZIP63	PGSC0003DMG400019455	RMLSNRESARRSRRRKQA	H L T E L E T	Q V S Q L R V	E N S S L L K	R L T D I S Q	K Y N E S A V	D N R V L K A	D V A V D N R	V L K A D V E	T L R A K V K	M A E E T V K
	StbZIP10	Soltu.DM.08G008380	RMLSNRESARRSRRRKQA	H L T E L E T	Q V S Q V R V	E N S S L L K	R L T D I S Q	K Y N E A A V	D N R V L K A	D V E T L R A	K V M A E E T	V K R V T G L	N P L F Q A M
D
	ATBZIP20	AT5G06950	RLAQNREAARKSRLRKKA	Y V Q Q L E N	S R L K L T Q	L E Q E L Q R	A R Q Q G V F	I S G T G D Q	A H S T G G N	G A L A F D A	E H S R W L E	E K N K Q M N	E L R S A L N
	ATBZIP21	AT1G08320	RLAQNREAARKSRLRKKA	Y V Q Q L E S	S R I K L Q Q	L E S S R I K	L S Q L E Q E	L Q R A R S Q	G L F M G G C	G P P G P N I	T S G A A I F	D M E Y G R W
	ATBZIP22	AT1G22070	RLAQNREAARKSRLRKKA	H V Q Q L E E	S R L K L S Q	L E Q E L V R	A R Q Q G L C	V R N S S D T	S Y L G P A G	N M N S G I A	A F E M E Y T	H W L E E Q N	R R V S E I R
	ATBZIP26	AT5G06960	RLAQNREAARKSRLRKKA	Y V Q Q L E N	S R L K L T Q	L E Q E L Q R	A R Q Q G V F	I S S S G D Q	A H S T A G D	G A M A F D V	E Y R R W Q E	D K N R Q M K	E L S S A I D
	ATBZIP45	AT3G12250	RLAQNREAARKSRLRKKA	Y V Q Q L E N	S R L K L T Q	L E Q E L Q R	A R Q Q G V F	I S S S G D Q	A H S T G G N	G A L A F D A	E H S R W L E	E K N R Q M N	E L R S A L N
	ATBZIP46	AT1G68640	RLAQNREAARKSRLRKKA	Y V Q Q L E N	S R I R L A Q	L E E E L K R	A R Q Q G S L	V E R G V S A	D H T H L A A	G N G V F S F	E L E Y T R W	K E E H Q R M	I N D L R S G
	ATBZIP47	AT5G65210	RLAQNREAARKSRLRKKA	Y V Q Q L E T	S R L K L I Q	L E Q E L D R	A R Q Q G F Y	V G N G I D T	N S L G F S E	T M N P G I A	A F E M E Y G	H W V E E Q N	R Q I C E L R
	ATBZIP50	AT1G77920	RLAQNREAARKSRLRKKA	Y V Q Q L E E	S R L K L S Q	L E Q E L E K	V K Q Q G H L	G P S G S I N	T G I A S F E	M E Y S H W L	Q E Q S R R V	S E L R T A L	Q S H I S D I
	ATBZIP57	AT5G10030	RLAQNREAARKSRLRKKA	Y V Q Q L E T	S R L K L I H	L E Q E L D R	A R Q Q G F Y	V G N G V D T	N A L S F S D	N M S S G I V	A F E M E Y G	H W V E E Q N	R Q I C E L R
	ATBZIP65	AT5G06839	RLAQNREAARKSRLRKKA	Y V Q Q L E S	C R I K L T Q	L E Q E I Q R	A R S Q G V F	F G G S L I G	G D Q Q Q G G	L P I G P G N	I S S E A A V	F D M E Y A R	W
	StBZIP47	PGSC0003DMG400006345	RLAQNREAARKSRLRKKA	Y V Q Q L E N	S K L K L I Q	L E Q E L D R	A R K Q G L H	V G A G L D A	S Q L S Y S G	T A S S G T A	V F D T E Y G	Q W V E E Q N	R Q T N D L R
	StBZIP21	PGSC0003DMG400007110	RLAQNREAARKSRLRKKA	Y V Q Q L E T	S R I R L S Q	L E Q E L Q R	A S S Q G I F	L G G G T A A	G S N I S S G	A A I F D M E	Y S R W L D D	D H R H I A E	L R T A L Q A
	StBZIP20	PGSC0003DMG400009449	RLAQNREAARKSRLRKKA	Y V Q Q L E S	S R M K L T Q	L E Q E L Q R	A R Q Q V C S	G I F I S G S	G D Q S Q S M	S G N G A L A	F D V E Y A R	W L E E Q N R	R I N E L R G
	StBZIP65	PGSC0003DMG400011430	RLAQNREAARKSRIRKKA	Y I Q Q L E S	S R I R L A Q	L E Q E L Q R	A R S Q G F H	F A G N A L L	G G D Q G L P	N N I G N M T	S D A A V F D	M E Y S R L L	E E H H R L M
	StBZIP43	PGSC0003DMG400012792	RLAQNREAARKSRLRKKA	Y V Q Q L E N	S K L K L L Q	L E Q E L E R	N R Q Q G L C	V G D G L D A	S Q I G C S G	T A N S G I A	S F E M E Y G	H W V E E Q D	R Q T D D L R
	StBZIP46	PGSC0003DMG400012962	RLAQNREAARKSRLRKKA	Y V Q Q L E N	S R L K L S Q	L E Q E L K R	A R Q Q G I F	I A N G Y A G	D Q S I S A G	G N G A L A F	D M D Y A R W	L D E H Q R L	I S D L R S A
	StBZIP50	PGSC0003DMG400016951	RLAQNREAARKSRMRKKA	Y V Q Q L E K	S N L K L A Q	L E M E L E R	A R Q Q V S E	I L S C A F L	T S I Q Y H I	N S H H V I N	K K Q G K Y I	L G S N G N M	L S S T I N P
	StBZIP74	PGSC0003DMG400023678	RLAQNREAARKSRIRKKA	Y V Q Q L E T	S R V R L S Q	L E H E I Q R	A R S Q G F H	V G G N V L L	G G D Q G F Q	L I N R T N I	S D A A V F D	L E Y A R W L	E E H H R L I
	StBZIP57	PGSC0003DMG400027562	RLAQNREAARKSRMRKKA	Y V Q Q L E T	S R L K L A Q	L E L E L E R	A R Q Q G L Y	M L G S N S N	M G L L G T I	N P G I A A F	E I E Y S Q W	V E E Q Q K K	N Q S P V S D
	StBZIP45	PGSC0003DMG402023696	RLAQNREAARKSRLRKKA	Y V Q Q L E N	S R L K L S Q	L E Q D L Q R	A R Q Q G K Y	I S N M A D Q	S N G A G A S	G T L A F D A	E Y S R W L E	E H N K H I N	E L R S I L Q
	STBZIP1	Soltu.DM.01G005540	RLSQNREAARKSRLRKK	V D S L T V A	L L F T L Y I	I F P F V L Q	I D L Q L G
	STBZIP80	Soltu.DM.11G021800	RLAQNREAAKKSRLRKKA	Y V Q Q L E T	S R I R L A Q	L E Q E L Q R	A R S Q G I F	M G G G A T G	P N I S S G A	S M F D M E Y
E
	ATBZIP34	AT2G42380	RILANRQSAQRSRVRKLQ	Y I S E L E R	S V T S L Q A	E V S V L S P	R V A F L D H	Q R L L L N V	D N S A L K Q	R I A A L S Q	D K L F K D A	H Q E A L K R	E I E R L R Q
	ATBZIP61	AT3G58120	RILANRQSAQRSRVRKLQ	Y I S E L E R	S V T S L Q T	E V S V L S P	R V A F L D H	Q R L L L N V	D N S A I K Q	R I A A L A Q	D K I F K D A	H Q E A L K R	E I E R L R Q
	ATBZIP76	AT1G58110	TKRAKQQFAQRSRVRKLQ	Y I S E L E R	N V Q T L Q A	E G S K V S A	E L D F L N Q	R N L I L S M	E N K A L K K	R L E S I A Q	E K L I K Q L	E Q E V L E K	E I G R L R A
	ATBZIP77	AT1G35490	SKRIKHQNAHRARLRRLE	Y I S D L E R	T I Q V L Q V	E G C E M S S	A I H Y L D Q	Q L L M L S M	E N R A L K Q	R M D S L A E	I Q K L K H V	E Q Q L L E R	E I G N L Q F
	ATBZIP79	AT5G04840	GIPNAKRNPGQRSRVRLQ	Y I A E L E R	T V G M L Q T	V E A D L S V	R V A S L L Q	T R A T L S L	E N S Q L K Q	Q M A I L K Q	D K L I R E G	E Y Q L L K K	E A Q R L K S
	StBZIP79	PGSC0003DMG400001999	AKPMKRHPGQRSRVRKLQ	Y I A E L E R	T V N T Y E A	I E S D L T A	K V A S L L Q	Q R A T L S M	E N R E L K Q	Q M S C P
	StBZIP77	PGSC0003DMG400009283	AKRAKQQSAHRSRVRKLQ	H I A E L E R	T V Q A L Q A	E G S E L S A	E L E F V D Q	Q N I I L S M	E N R A L R Q	R L Q M Q R Q	Q M Q Q Q H Q	Q P Q Q Q N H	S K H R R N K
	StBZIP61	PGSC0003DMG400009388	RILANRQSAQRSRVRKLQ	Y I S E L E R	S V T T L Q A	E V S V L S P	R V A F L D H	Q R L V L N V	D N S V L K Q	R I A A L A Q	K I F K D A H	Q E A L K R E	I E R L R E I
	StBZIP64	PGSC0003DMG400012436	RILANRQSAQRSRVRKLQ	Y I S E L E R	S V T T L Q T	E V S A L S P	R V A F L D H	Q R L L L N V	D N S A L R Q	R I H E Q N M	K K M N T A D	A P
	StBZIP34	PGSC0003DMG401007810	RILANRQSAQRSRVRKLQ	Y V S E L E R	S V S T L Q A	E V S V L S P	R V A F L D H	Q R L L L N V	D N S A L R Q	K I Y Q Q N M	K Q Q M D N N	T T P L A D S
	StBZIP78	PGSC0003DMG401024930	TKRAKQQFAQRSRVRKLQ	Y I A E L E R	N V Q A L Q A	E G S E V S A	E L E F L N Q	Q N L I L S M	E N K A L K Q	R L Q Q L H Q	Q P Q P Q Q H	K P S Y S H R	R S T S R D L D Q Q F
	STBZIP76	Soltu.DM.10G011180	TKRAKQQFAQRSRVRKLQ	Y I S E L E R	N V Q V L Q A	E G C E V S A	E L E F L N Q	Q N L I L S M	E N K A L K Q	R L E N L A Q	E Q L I K Y L	E H E V L E K	E R G R L R A L Y
F
	ATBZIP19	AT4G35040	RPLGNREAVRKYREKKKA	K A A S L E D	E V A R L R A	V N Q Q L V K	R L Q N Q A T	L E A E V S R	L K C L L V D	L R G R I
	ATBZIP23	AT2G16770	RPLGNREAVRKYREKKKA	K A A S L E D	E V M R L K A	V N N Q L L K	R L Q G Q A A	L E A E V T R	L K C L L V D	I R G R I
	ATBZIP24	AT3G51960	RLCGNREAVRKYREKKKA	R T A Y L E D	E V M R L Q S	L N E Q F L R	K L Q S Q E M	V E T E L I R	L R A L L V E	M Q G K I
	StBZIP19	PGSC0003DMG400011944	RPLSNKEAVRKYCEKKKA	R V A S L E D	E V V R L R D	I N Q Q L L N	R L Q G Q A V	L E A E V S R	L K C L L V D	I R G R I C D	D Q V Y C L Q	P N S E E S N	G Q G L N S C
	StBZIP23	PGSC0003DMG401006188	RPVGNKEAVRKYREKKKA	R A A S L E D	E V I R L R A	I N Q Q L L K	R L Q G Q A V	L E A E V A R	L K C L L V D	I R G R I E G	K C L L V D I	R G R I E G E	I G S F P Y Q
G
	ATBZIP16	AT2G35530	RKQSNRESARRSRLRKQA	E C D E L A Q	R A E V L N E	E N T N L R A	E I N K L K S	Q C E E L T T	E N T S L K D	Q L
	ATBZIP41	AT4G36730	RKQSNRESARRSRLRKQA	E C E Q L Q Q	R V E S L S N	E N Q S L R D	E L Q R L S S	E C D K L K S	E N N S I Q D	E L
	ATBZIP54	AT4G01120	RKQSNRESARRSRLRKQA	E T E Q L S V	K V D A L V A	E N M S L R S	K G Q L N N E	S E K L R L E	N E A I L D Q	L
	ATBZIP55	AT2G46270	RKQSNRESARRSRLRKQA	E T E E L A R	K V E A L T A	E N M A L R S	E L N Q L N E	K S D K L R G	A N A T L L D	K L
	ATBZIP68	AT1G32150	RKQSNRESARRSRLRKQA	E C D E L A Q	R A E V L N G	E N S S L R A	E I N K L K S	Q Y E E L L A	E N S S L K F	K N K F S S A	P S L E G G D	L D K N E Q E	P Q R S T R Q
	StBZIP55	PGSC0003DMG400000088	RKQSNRESARRSRLRKQA	E A E E L S I	R V Q A L T G	E N L T L R S	E I N K L M E	N S E K L K L	D N A A L M E	R L K N E E L	G Q T E E V S	L G K I A D K	R L Q P V G T
	StBZIP41	PGSC0003DMG400012660	RKQSNRESARRSRLRKQA	E C E E L Q R	R V E A L S H	E N H S L K D	E L Q R L S E	E C E K L T S	E N N S I K E	E L M L L C G	P D V V S T L
	StBZIP16	PGSC0003DMG400018469	RKQSNRESARRSRLRKQA	E C D E L A Q	R A E V L K E	E N A S L R A	E V N R I R S	E Y E H L S R	Q R S Q V P L	V P I P K L K S
	StBZIP54	PGSC0003DMG400033876	RKQSNRESARRSRLRKQA	E A E E L A V	R V Q S L T S	E N L A L R S	E I N K F S E	H S E K L K V	E N A A L M E	R L K N K L G	Q A K E V T L	G M I D D K R	L K P V S
	STBZIP24	Soltu.DM.02G006750	RKQSNRESARRSRLRKQA	E C E E L Q L	K V E T L S N	E N H G L K E	E L R K V S E	E C E K L T S	E N N S I K D	E L T R L Y G	P E D V S K L
	STBZIP68	Soltu.DM.08G021830	RKQSNRESARRSRLRKQA	E C D E L A Q	R A E V L K E	E N T S L R T	E L S R L R S	E H D Q L A S	Q N A S L K E	R L G E V P G
H
	ATBZIP56	AT5G11260	RLLRNRVSAQQARERKKA	Y L S E L E N	R V K D L E N	K N S E L E E	R L S T L Q N	E N Q M L Q N	E N Q M L
	ATBZIP64	AT3G17609	RLLRNRVSAQQARERKKV	Y V S D L E S	R A N E L Q N	N N D Q L E E	K I S T L T N	E N T M L R K	M L
	StBZIP56	PGSC0003DMG401020784	RLLRNRVSAQQARERKKA	Y L I D L E A	R V K E L E T	K N A E L E E	R L S T L Q N	E N Q M L R H	V N I L F T P	T T
I
	ATBZIP18	AT2G40620	RIIANRQSAARSKERKAR	Y I L E L E R	K V Q T L Q T	E A T T L S A	Q L S L F Q R	D T T G L S S	E N T E L K L	R L
	ATBZIP29	AT4G38900	RILANRQSAARSKERKMR	Y I V E L E H	K V Q T L Q T	E A T T L S A	Q L T L L Q R	D M M G L	T N Q N N E L	K F R L
	ATBZIP30	AT2G21230	RILANRVSAARSKERKTR	Y M A E L E H	K V Q T L Q T	E A T T L S A	Q L T H L Q R	D S M G L T N	Q N S E L K F	R L Q A M E Q	Q A Q L R D	G M H I I K T	L S E K L N E
	ATBZIP31	AT2G13150	RILKNQESAARSKQKKLQ	Y M I N L E L	K I N F L E N	K N A S I F E	K I K L L E N	D K T M R	M N E K K E I	M I R I
	ATBZIP32	AT2G12940	RILKNRESAAHLKQKKLQ	Y M I N L E H	R I N F V E N	E N A S I F E	K I K L L E N	D K T M M	M N E K K E I	M I R I
	ATBZIP33	AT2G12900	RILKNRELAASSKQRKLK	Y M I D L E H	R I K F L E N	K N A L I F E	K I K L L E K	D K T I L M N	E K K E I T I	Q I
	ATBZIP51	AT1G43700	RILANRQSAARSKERKIR	Y T G E L E R	K V Q T L Q N	E A T T L S A	Q V T M L Q R	G T S E L N T	E N K H L K M	R L Q A L E Q	Q A E L R D A	L N E A L R D	E L N R L K V
	ATBZIP52	AT1G06850	RILANRQSAARSKERKAR	Y I Q E L E R	K V Q S L Q T	E A T T L S A	Q L T L Y Q R	D T N G L A N	E N T E L K L	R L
	ATBZIP59	AT2G31370	RIWANRQSAARSKERKTR	Y I F E L E R	K V Q T L Q T	E A T T L S A	Q L T L L Q R	D T N G L T V	E N N E L K L	R L
	ATBZIP69	AT1G06070	RIWANRQSAARSKERKMR	Y I A E L E R	K V Q T L Q T	E A T S L S A	Q L T L L Q R	D T N G L G V	E N N E L K L	R V
	ATBZIP74	AT2G21235	RMLANRASAARSKENREK	K I R D M E L	R V E T L E N	T Q A S L F G	T M T L L E K	E N I V M M N	E N K L A K I	R L Q L L E Q	Q A P L L T A	L T K Q L D E	L R R L E K E
	StBZIP48	PGSC0003DMG400000799	RILANRQSAARSKERKIR	Y T S E L E R	K V Q T L Q S	E A T T L S A	Q I T V L Q R	D N S G L Q A	L E Q E A H L	R D A L N E A	L R E E L Q H	L K I T A G Q	M S A A N G S
	StBZIP29	PGSC0003DMG400001659	RILANRQSAARSKERKMR	Y I A E L E H	K V Q T L Q T	E A T T L S A	Q L T L L Q R	D A T G L T S	Q N S E L K F	R L Q A M E Q	Q A Q L R D A	L N E A L T A	E V Q R L K I
	StBZIP52	PGSC0003DMG400016651	RILANRQSAARSKERKAR	Y I S E L E R	K V Q T L Q A	E S T T L S T	Q L T L S Q R	D T T G L T N	E N T E L K L	R L Q A M E Q	Q A Q L R D A	L N E A L K Q	E V E R L K I
	StBZIP49	PGSC0003DMG400017577	RILANRQSAARSKERKTR	Y T S E L E R	K V Q T L Q T	E A T T L S A	Q I T V L Q R	D T S G L N A	E N K E L K F	R L Q A L E Q	Q A H L R D A	L N D T L R E	E L Q R L K I
	StBZIP18	PGSC0003DMG400027599	RILANRQSASRSKERKAR	Y I T E L E R	K V Q T L Q T	E A T T L S A	Q L T L F Q R	D T T Q F T N	E N T E L K L	R L Q A M A Q	Q A Q L R D A	L N E A L K Q	E V E R L K M
	StBZIP51	PGSC0003DMG400029118	RILANRQSAARSKERKIR	Y T S E L E R	K V Q T L Q S	E A T T L S A	Q I M V L Q R	D N S G L T T	E N K E L K L	R L Q A L E Q	Q A H L R D A	L N E A L R E	E L Q R L K I
	StBZIP30	PGSC0003DMG401003720	RILANRLSAARSKERKTR	Y I S E L E H	K V Q K L Q T	E T T T L S T	Q V T I L Q K	N F V E I S S	L N S E L K F	R I Q A M E Q	Q A Q L R D A	L H E A L T A	E V Q R L K L
	STBZIP69	Soltu.DM.06G014230	RIWANRQSAARSKERKMR	Y I A E L E R	K V Q T L Q T	E A T T L S T	Q L T L L Q R	D T N G L N S	E N S E L K L	R T Q T M E Q	Q V H L Q D A	L N D A L K E	E I Q H L K V
J
	ATBZIP62	AT1G19490	RILANRESARQTIRRRQA	M C E E L S K	K A A D L T Y	E N E N L R R	E K D W A L K	E F Q S L E T	I N K H L K E	Q V L K S V K	P D T K E
	STBZIP72	Soltu.DM.09G003280	RVLANRESARQTIRRQA	M Y E E L T R	K A A D L S S	E N N N L K K	K E L A A K E	Y D S L K N E	N A T L R R Q	M S R I E K A	E A E G T D G	A S R S T P V
	StbZIP62	Soltu.DM.10G024960	RVLANRESAKRTIHRRQA	M R E E M R R	K A D D L A L	E N E N L K K	I K E L A A A	E Y K S L K N	K N S N L R M	Q L A K N V K	T E V E E T D	D D C K S T L	V E T L T S A
K
	ATBZIP60	AT1G42990	RRVRNRDAAVRSRERKKE	Y V Q D L E K	K S K Y L E R	E C L R L G R	M L E C F V A	E N Q S L R Y	C L Q K G N G	N N T T M M S	K Q E S
	StBZIP60	PGSC0003DMG400010008	RQLRNRDAAVRSRERKKL	Y V R D L E L	K S R Y F E S	E C K R L G F	V L Q C C L A	E N Q A L R F	S L Q N S S A	N G V S M T K	Q E S A V L L	L E S L L L G	S L L W F L G
M
	ATBZIP72	AT5G07160	RIISNRVAAQKSRWKKVQ	Y L D A L V K	R S M E L Q R	E V S E L R S	Q L A I T S E	Q K R Y L E N	E Q R Q L K E	C I
N
	StBZIP59	PGSC0003DMG400030371	RIMSNRLSAQRSRIRKIE	Y T A E L E K	K V K E L E D	T I A W A G S	E I E N V K D	N K K K L M L	E N E M L Q A	Q L D I V T D	K S N L R I A	Q T Q E L K L	E L K E L A K
	StBZIP25	PGSC0003DMG400039556	RTISNRLSAQRSRMRRTE	Y I D E L K K	E A K D L E D	T I A F V G R	K I E N E K D	N K K K L Q L	E N Q M L R V	Q L D S I T N	K S N L L T V	Q T E E L K V	E L K R L K E
	STBZIP26	Soltu.DM.03G005200	RMISNRLSAQRSRMRNTE	Y I D E L K K	E A N D L E V	I K F R
	STBZIP75	Soltu.DM.11G017940	MSNRLSAQRARMRKVE	Y T T K L E K	E V K H L Q D	T I A L M R P	I M E N A K D	S K K K L Q L	E N K I L Q Q	Q L D C L S N	K S N L R A V	Q T E E L K V	E L K R L K E
S
	ATBZIP1	AT5G49450	RKLSNRESARRSRLKKQK	L M E D T I H	E I S S L E R	R I K E N S E	R C R A V K Q	R L D S V E T	E N A G L R S	E K I W L S S	Y V S D L E N	M L A T T S L
	ATBZIP2	AT2G18160	RMLSNRESARRSRMRKQK	H V D D L T A	Q I N Q L S N	D N R Q I L N	S L T V T S Q	L Y M K I Q A	E N S V L T A	Q M E E L S T	R L Q S L N E	I V D L V Q S
	ATBZIP3	AT5G15830	RMVSNRESARRSRMRKQR	H L D E L L S	Q V A W L R S	E N H Q L L D	K L N Q V S D	N N D L V I Q	E N S S L K E	E N L E L R Q	V I T S M K K	L G G G I H D
	ATBZIP4	AT1G59530	RTISNRESAKRSRMKKKK	R F E E L T E	E V N R L N I	R N Q E L K N	R L A N V V S	C G N F I S R	E N N R L K T	E S V C L E I	R L L E L Y R	F L V A M S Q
	ATBZIP5	AT3G49760	RKLSNRESAKRSREKKQK	H L E E M S I	Q L N Q L K I	Q N Q E L K N	Q L R Y V L Y	H C Q R T K M	E N D R L L M	E H R I L H D	K L L N I R Q	V L M F R Q T
	ATBZIP6	AT2G22850	RMESNRESAKRSRMRKQR	H I D N L K D	E A N R L G L	E N R E L A N	R L R I V L Y	N I A L M C T	D N N Q L L S	E Q E I L R R	R F L E M R Q	I L I F R Q L
	ATBZIP7	AT4G37730	RMESNRESAKRSRMRKQS	H I D N L R E	Q V N R L D L	E N R E L G N	R L R L V L H	Q L Q R V N S	D N N R L V T	E Q E I L R L	R L R L S E M	R R I L I I R
	ATBZIP8	AT1G68880	RKVSNRESARRSRMRKQR	H M E E L W S	M L V Q L I N	K N K S L V D	E L S Q A R E	C Y E K V I E	E N M K L R E	E N S K S R K	M I G E I G L	N R F L S V E
	ATBZIP11	AT4G34590	RMLSNRESARRSRMKKQK	L L D D L T A	Q V N H L K K	E N T E I V T	S V S I T T Q	H Y L T V E A	E N S V L R A	Q L D E L N H	RL Q S L N E	I I E F L D S
	ATBZIP42	AT3G30530	RMISNRESARRSRMRKQR	H L D E L W S	Q V M W L R I	E N H Q L L D	K L N N L S E	S H D K V L Q	E N A Q L K E	E T F E L K Q	V I S D M Q I	Q S P F S C F
	ATBZIP43	AT5G38800	RKISNRESARRSRMRKQR	Q V D E L W S	Q V M W L R D	E N H Q L L R	K L N C V L E	S Q E K V I E	E N V Q L K E	E T T E L K Q	M I S D M Q L	Q N Q S P F S
	ATBZIP44	AT1G75390	RKQSNRESARRSRMRKQK	H L D D L T A	Q V T H L R K	E N A Q I V A	G I A V T T Q	H Y V T I E A	E N D I L R A	Q V L E L N H	R L Q S L N E	I V D F V E S
	ATBZIP48	AT2G04038	RMLSNRESARRSRMRKQR	H L D E L W S	Q V I R L R N	E N N C L I D	K L N R V S E	T Q N C V L K	E N S K L K E	E A S D L R Q	L V C E L K S	N K N N N N S
	ATBZIP53	AT3G62420	RMISNRESARRSRMRKQK	Q L G D L I N	E V T L L K N	D N A K I T E	Q V D E A S K	K Y I E M E S	K N N V L R A	Q A S E L T D	R L R S L N S	V L E M V E E
	ATBZIP58	AT1G13600	RMISNRESARRSRMRKQR	H L D E L W S	Q V I R L R T	D N H C L M D	K L N R V S E	S H E L A L K	E N A K L K E	E T S D L R Q	L I S E I K S	H N E D D N S
	ATBZIP70	AT5G60830	RMVSNRESARRSRMRKKK	Q I E E L Q Q	Q V E Q L M M	L N H H L S E	K V I N L L E	S N H Q I L Q	E N S Q L K E	K V S S F H L	L M A D V L L	P M R N A E S
	ATBZIP75	AT5G08141	RMASNRESARRTRMRERM	M K E G L Q M	Q V K Q L M A	Y N Q F L Y N	K Y I S L L E	Y N H Q I L Q	E N S Q L K E	T V S S F H D	Q Y T I S Y G	N H E G I I G
	StBZIP42	PGSC0003DMG400001387	RMISNRESARRSRMRKQR	H L D E L W A	Q V V W L R N	E N H Q L L D	K L N H D S E	R H D Q V L Q	E N A Q L K N	Q A S Q L R N	M I A G M N F	S S P C P S S
	StBZIP32	PGSC0003DMG400001916	RMISNRESARRSRMRKQR	H L D E L G S	Q V V R L R T	E N H N L I N	K L N Q V S E	S H E K V V Q	E N M Q L K D	E A Y D L R R	L L T N I Q V	A S P F S N M
	StBZIP11	PGSC0003DMG400003529	RMISNRESARRSRMKKQT	H L N E L M A	Q V N Q L K E	Q N N Q I V S	N I N M V S Q	V Y L N V E A	E N S V L R A	Q M A E L S N	N R L Q S L N	E I I N C I N
	StBZIP44	PGSC0003DMG400003701	RMQSNRESARRSRMRKQK	H L D D L M C	Q V T Q L K K	E N S N I L S	S I N M T T Q	Q Y G N V E A	E N S V L R A	Q M M E L T Q	R L Q S L N E	I L T Y I N N
	StBZIP7	PGSC0003DMG400004916	RKISNRESARRSRLRKKN	H L E N V T E	Q V D R L K A	V N R D L K N	R L W L A T H	R C Q A A Q S	E T D R L R L	E S F V L Q Q	Y L V E L H E	S L N S M Q L
	StBZIP5	PGSC0003DMG400005476	RMISNRESARRSRMRKQT	H L E N L R N	Q S N R L K L	E N R D L T N	R V Q L V T G	H Y Q L V E R	N N E M L R A	E S I L L R Q	R L E G I H D	I L I T R Q L
	StBZIP53	PGSC0003DMG400007301	RMESNRESAKRSRMKKQQ	R L K E L S S	E T T Q L Q N	Q N S I C H D	K I D S V E R	N Y R A I D A	E N N V L R A	Q L A E L T E	R L N S L N S	L T Q F W A D
	StBZIP58	PGSC0003DMG400007523	RMISNRESARRSRMRKQR	Q L D E L W S	Q V L R L R T	E N H N L I D	K L N H V S E	C H D K V L Q	E N S Q L K E	E T S D L R Q	M L T D L Q F	N S P F P D L
	StBZIP22	PGSC0003DMG400015494	RMISNRESARRSRMKKHK	Y L D V L L A	Q M N L L K E	E N N Q I V I	N I N M V N Q	L Y L N M E A	Q N S V L K A	Q M V E L S H	R L Q S A E E	N C N N V N A
	StBZIP73	PGSC0003DMG400016906	RMISNRESARRSRMKKQK	H L D D L I S	Q L S N L M K	E N N E I L T	S M S V T T Q	N Y L N I E A	E N S I L R A	Q V V E L S H	R L Q S A E E	S Y N G N D N	G I S N D Q I
	StBZIP6	PGSC0003DMG400021431	RMVSNRESARRSRMRKQK	H L E N L R N	Q A N R L K V	G N R E I M N	R L R L I T Y	R C Q V V Q C	E N E R V R T	E S S E L K Q	R F E S L T K	I T S V L I T	R Q L E Q Q F
	StBZIP15	PGSC0003DMG400030946	RMISNRESARRSRMRKQK	H L D D L M G	Q V T N L R K	E N N Q I L T	S M N V T T Q	H Y L N V E A	N S I L R A Q	L S E L S R R	L E S L N E I	I T V L D A N	N N C N G L V
	StBZIP4	PGSC0003DMG400037737	RMESNRESARRSRKKKQQ	H L E E L M S	Q L T Q L Q N	Q S T I W R E	K I E S V G R	N F H T L D A	E N N V L R A	Q A E L T E R	L D S L N S L	T R F W A D A	N G L A V D I
	StBZIP8	PGSC0003DMG402002771	RMISNRESARRSRMKKQK	L V Q D L T G	E V S R L Q S	A N K N I V S	K I D E T T E	R Y A I C A A	Q N N V L R A	Q A M E L T D	R L R Y L N D	V I A K A D V	F H V L S G M
	STBZIP31	Soltu.DM.03G006600	RMISNRESARRSRMRKQK	H L N E L W A	E V N C L R N	E N H L L L N	K L N H V S K	G H D Q A L E	E Q A N L K Q	Q T A G L R Q	M V T N M Q L	M N G P N Y P
The first N x(7) R/K consensus for each group is identified in red. The R x x S/T phophorylation site at the end of the leucine rich motif in group A is also identified in red. Considering the g↔ e’ position amino acids that govern dimerization, heptads containing attractive basic-acid or acid-basic pairs are colored orange (R nE, Kn E, E nR, E nK, Dn R and Dn K). Repulsive acidic and basic pairs…

## Sheet: Table S3
Table S3: Compiled independent transcriptome datasets used for in silico bZIP gene expression analysis
Dataset Category	Treatments	Genotype/Cultivar	Tissue/s	Accession #	Reference
I. Datasets showing altered pattern of many bZIP genes
Development		RH89-039-16	15 tissues	E-MTAB-552	Massa et al. (2011), Xu et al. (2011)
Hormones	6-BAP	DM1-3 516 R44	Whole plants	E-MTAB-552	Massa et al. (2011), Xu et al. (2011)
	ABA	DM1-3 516 R44	Whole plants	E-MTAB-553	Massa et al. (2011), Xu et al. (2011)
	IAA	DM1-3 516 R44	Whole plants	E-MTAB-554	Massa et al. (2011), Xu et al. (2011)
	GA3	DM1-3 516 R44	Whole plants	E-MTAB-555	Massa et al. (2011), Xu et al. (2011)
Abiotic Stress	2 d Water Stress	RH89-039-16	Leaf	E-MTAB-552	Massa et al. (2011), Xu et al. (2011)
	Salt	DM1-3 516 R44	Whole plants	E-MTAB-552	Massa et al. (2011), Xu et al. (2011)
	Heat	DM1-3 516 R44	Whole plants	E-MTAB-552	Massa et al. (2011), Xu et al. (2011)
	Mannitol	DM1-3 516 R44	Whole plants	E-MTAB-552	Massa et al. (2011), Xu et al. (2011)
	Wounding	DM1-3 516 R44	Whole plants	E-MTAB-552	Massa et al. (2011), Xu et al. (2011)
	Untreated	RH89-039-16	Leaf	E-MTAB-552	Massa et al. (2011), Xu et al. (2011)
	Untreated	DM1-3 516 R44	Whole plants	E-MTAB-552	Massa et al. (2011), Xu et al. (2011)
Biotic Stress	P. infestans	DM1-3 516 R44	Detached leaves	E-MTAB-552	Massa et al. (2011), Xu et al. (2011)
	BABA	DM1-3 516 R44	Detached leaves	E-MTAB-552	Massa et al. (2011), Xu et al. (2011)
	BTH	DM1-3 516 R44	Detached leaves	E-MTAB-552	Massa et al. (2011), Xu et al. (2011)
	Mock treatment	DM1-3 516 R44	Detached leaves	E-MTAB-552	Massa et al. (2011), Xu et al. (2011)
II. Datasets showing no or only a few bZIP genes with altered expression patterns relative to controls
	Drought Stress	Alegria, Desiree, Milva, Saturna	Leaf	E-GEOD-77826	Sprenger, et al. (2016)
	Cadmium	Rooster	Leaf, roots	E-MTAB-7711	unknown
	P. infestans	Russet Burbank, +RB transgenic	Tuber	E-MTAB-4301	Gao et al. (2013)
	Globodera rostochiensis	SW93-1015 & Desirée	Root	E-MTAB-5215	unknown
	PVY	Premier Russet & Russet Burbank	Leaves	SRP058212, SRP058230	Goyer et al. (2015)

## Sheet: Table S4
Table S4. Relative expression levels of greenhouse (GH)and field grown (FG) plants treated with 60 days of drought stress (drought stress vs control)
	GH study Milva		FG study Milva		FG study Saturna		GH study Saturna		FG study Alegria		GH study Alegria		GH study Desiree		FG Study Desiree
Gene Name	p-value	log2-fold change	p-value	log2-foldchange	p-value	log2-fold change	p-value	log2-fold change	p-value	log2-fold change	p-value	log2-fold change	p-value	log2-fold change	p-value	log2-fold change
#REF!	0.970378	0.1	1	0.2	0.999922	0.1	0.960957	0.1	0.999617	0.4	0.983685	0.4	1	-0.1	1	0.3
#REF!	0.972819	0.1	1	0.1	0.999922	-0.1	0.795622	-0.2	0.999617	0.1	0.999602	0.2	1	-0.1	1	0
#REF!	NA	0.2	1	0	0.999922	-0.1	NA	-0.1	0.999617	0.2	NA	0.3	NA	0.2	NA	0
#REF!	0.946984	-0.1	1	-0.1	0.999922	0	0.904784	-0.1	0.999617	0	0.999602	0	1	0.1	1	-0.2
#REF!	NA	0	1	0	0.999922	-0.1	NA	-0.1	0.999617	0	NA	0.1	NA	0	NA	-0.1
#REF!	0.821848	-0.4	1	-0.6	0.999922	-0.6	0.85102	-0.3	0.999617	-0.5	0.999602	-0.2	NA	-0.2	1	-0.5
#REF!	NA	0.2	1	-0.1	0.999922	0	NA	0.1	0.999617	-0.1	NA	-0.2	NA	0	NA	0.3
#REF!	NA	0	1	-0.1	0.999922	0	NA	0	0.999617	-0.1	NA	0	NA	0	NA	0
#REF!	0.924111	0.2	1	0	0.999922	-0.1	0.968034	0.1	0.999617	-0.3	0.999602	0.1	1	0.1	1	0
#REF!	NA	-0.1	1	0	0.999922	-0.2	NA	-0.2	0.999617	-0.1	NA	0.1	NA	-0.4	NA	0.2
#REF!	NA	-0.1	1	0	0.999922	0.1	NA	0	0.999617	0.3	NA	0.3	NA	0.1	NA	0.4
#REF!	0.99513	0	1	-0.2	0.999922	-0.1	0.8074	-0.4	0.999617	-0.3	0.999602	-0.3	NA	-0.2	1	-0.3
#REF!	0.969449	-0.1	1	0.4	0.999922	0.3	0.501406	-0.4	0.999617	0.6	0.999602	-0.1	1	-0.4	1	0.5
#REF!	NA	0.2	1	0.1	0.999922	0	NA	-0.1	0.999617	0.1	NA	-0.2	NA	0	NA	0
#REF!	0.940013	0.1	1	0.3	0.999922	0.1	0.911361	0.1	0.999617	0.3	0.999602	0.1	1	0.1	1	0.2
#REF!	NA	-0.3	1	0.1	0.999922	-0.1	NA	-0.1	0.999617	-0.1	NA	0	NA	-0.1	NA	0.1
#REF!	0.931251	0.2	1	-0.1	0.999922	-0.1	0.989208	0	0.999617	-0.1	0.999602	0.2	1	-0.2	1	-0.2
#REF!	NA	0	1	0.1	0.999922	0.1	NA	0	0.999617	0.1	NA	-0.1	NA	-0.2	NA	0
#REF!	0.889639	0.3	1	0.2	0.999922	0.3	0.674254	0.5	0.999617	0.7	0.999602	0.3	1	0.2	1	0.5
#REF!	NA	-0.1	1	0	0.999922	0	NA	0.1	0.999617	0.1	NA	0	NA	0	NA	0
#REF!	NA	-0.3	1	0.1	0.999922	0	NA	-0.4	0.999617	0.1	NA	-0.2	NA	-0.3	NA	-0.2
#REF!	0.942811	-0.1	1	0	0.999922	0	0.738022	-0.3	0.999617	0.1	0.999602	-0.1	1	-0.1	1	0
#REF!	0.975847	0	1	0.1	0.999922	0	0.857927	-0.1	0.999617	0	0.999602	0	1	0.1	1	-0.1
#REF!	NA	0	1	0	NA	0	NA	0	0.999617	0.1	NA	0	NA	-0.1	NA	0
#REF!	0.0617725	0.6	1	-0.1	0.999922	0	0.243374	0.5	0.999617	0	0.201072	0.6	0.7	0.5	1	0
#REF!	NA	-0.2	1	-0.1	0.999922	0.1	0.951582	0.1	0.999617	0	NA	-0.1	NA	0.1	NA	-0.4
#REF!	0.849237	-0.4	1	-0.3	0.999922	0	0.790581	-0.4	0.999617	-0.3	NA	-0.7	NA	-0.6	1	-0.7
#REF!	0.69498	0.5	1	0	0.999922	0.4	0.993792	0	0.999617	0.2	0.981287	0.3	1	0.4	1	0.2
#REF!	0.750131	-0.4	1	-0.1	0.999922	-0.1	0.153137	-0.7	0.999617	0.1	0.305775	-0.7	0.75	-0.7	1	0
#REF!	NA	-0.2	1	0.3	0.999922	0.3	NA	-0.4	0.999617	0.8	NA	0	NA	-0.1	1	0.3
#REF!	0.93	0.1	1	0	0.999922	0	0.914056	0.1	0.999617	-0.2	0.999602	0	1	0	1	0
#REF!	0.751263	-0.5	1	-0.1	0.999922	-0.1	0.432296	-0.7	0.999617	-0.5	0.999602	-0.2	NA	-0.4	1	-0.1
#REF!	NA	0.3	1	0	NA	0	NA	0	0.999617	0	NA	0.1	NA	0	NA	0
#REF!	0.94058	-0.2	1	-0.1	0.999922	0.2	0.980934	0.1	0.999617	0.4	0.999602	0.2	1	-0.1	1	-0.1
#REF!	0.994697	0	1	0.1	0.999922	0.5	0.912028	-0.2	0.999617	0.6	0.143648	-0.8	1	-0.1	0.79	0.8
#REF!	0.908482	-0.2	1	-0.1	0.999922	-0.3	0.918946	-0.1	0.999617	-0.4	0.991649	-0.2	1	-0.1	1	-0.2
#REF!	0.965443	0.1	1	0	0.999922	-0.1	0.977227	0	0.999617	0.1	0.999602	0.1	1	0	1	-0.1
#REF!	0.972455	-0.1	1	0.2	0.999922	0.1	0.969201	-0.1	0.999617	0.4	0.999602	0.1	1	-0.1	1	0.1
#REF!	0.998351	0	1	0.1	0.999922	0.1	0.890775	0.2	0.999617	0.2	0.999602	0.1	1	-0.1	1	0.1
#REF!	0.994584	0	1	0.4	0.999922	0.3	0.93559	0.2	0.450512	1.2	0.999602	-0.1	1	-0.1	1	0.7
#REF!	0.991692	-0.1	1	-0.2	0.999922	0	0.860078	-0.2	0.999617	0.3	0.999602	0	NA	-0.4	1	0
#REF!	0.944095	-0.1	1	0	0.999922	0.1	0.984395	0	0.999617	0	0.999602	0	1	-0.2	1	-0.1
#REF!	NA	0.1	1	0	0.999922	0.1	NA	0	0.999617	0	NA	0.1	NA	0.1	NA	0.3
#REF!	0.947892	-0.2	1	0	0.999922	0.4	0.525984	-0.6	0.999617	0.2	0.768803	-0.6	NA	-0.3	1	0.4
#REF!	NA	0.2	1	0.4	0.999922	0.1	NA	0.1	0.999617	0.1	NA	0.3	NA	0.3	NA	0.1
#REF!	0.795425	0.3	1	-0.1	0.999922	-0.4	0.968034	-0.1	0.999617	-0.3	0.999602	0.1	1	0.1	1	-0.2
#REF!	0.789062	-0.4	1	-0.2	0.999922	-0.1	0.949174	-0.1	0.999617	-0.3	0.999602	-0.3	1	-0.2	1	-0.4
#REF!	0.993368	0	1	0	0.999922	-0.1	0.964212	0.1	0.999617	-0.1	0.999602	0.1	1	-0.1	1	0
#REF!	0.970378	-0.1	1	0.1	0.999922	0.3	0.995463	0	0.999617	0.6	0.999602	-0.1	1	0	1	0.4
#REF!	0.970378	-0.1	1	0	0.999922	0	0.853701	0.2	0.999617	0.2	0.999602	-0.1	1	-0.1	1	0
#REF!	0.99756	0	1	0.1	0.999922	0.2	0.447168	-0.5	0.999617	0.3	0.999602	0	1	-0.1	1	0.1
STBZIP59	NA	0	NA	0	NA	0	NA	0	NA	0	NA	0	NA	0	NA	0
#REF!	0.89906	-0.2	1	0	0.999922	0.1	0.761872	-0.2	0.999617	0.1	0.931497	-0.3	1	-0.5	1	0
#REF!	0.950173	0.2	1	0.3	0.999922	0.2	0.668232	0.5	0.999617	0.9	0.999602	0.3	1	0	1	0.5
STBZIP8	NA	0	NA	0	NA	0	NA	0	NA	0	NA	0	NA	0	NA	0
#REF!	0.962452	-0.1	1	0.1	0.999922	0.1	0.990361	0	0.999617	0.3	0.999602	0.1	1	-0.2	1	0
STBZIP25	NA	0	NA	0	NA	0	NA	0	NA	0	NA	0	NA	0	NA	0
StBZIP28	NA	0	NA	0	NA	0	NA	0	NA	0	NA	0	NA	0	NA	0
STBZIP33	NA	0	NA	0	NA	0	NA	0	NA	0	NA	0	NA	0	NA	0
#REF!	0.99831	0	1	-0.3	0.999922	-0.2	0.757294	0.3	0.999617	0	0.999602	0.1	1	-0.2	1	0
#REF!	0.873554	0.2	1	0	0.999922	0	0.909631	-0.1	0.999617	0	0.999602	0	1	0.1	1	0
#REF!	NA	-0.2	1	-0.4	0.999922	-0.3	NA	-0.2	0.999617	0	NA	-0.5	NA	-0.2	1	-0.4
#REF!	0.913554	0.3	1	0.2	0.999922	-0.2	0.949627	-0.1	0.999617	-0.2	0.999602	-0.1	1	-0.1	1	-0.3
#REF!	0.261321	-0.6	1	-0.1	0.999922	0.1	0.436626	-0.5	0.999617	-0.1	0.830038	-0.4	1	-0.3	1	-0.3
#REF!	0.940013	0.2	1	-0.1	0.999922	-0.1	0.754222	0.5	0.999617	0.5	0.999602	0.3	NA	0	NA	0.1
#REF!	0.973789	-0.1	1	0	0.999922	0	0.452353	-0.4	0.999617	0.2	0.999602	-0.2	1	-0.1	1	0.2

## Sheet: Table S5
Table S5. Relative gene expression profile of potato plants (variety Rooster) treated with 0, 1, or 5 mg/kg cadmium
		Leaf	Root		Leaf		Root		Leaf		Root
	5 mg/kg vs 1 mg/kg				5 mg/kg vs 0 mg/kg				1 mg/kg vs 0 mg/kg
Gene Name	p-value	log2-fold change	p-value	log2-fold change	p-value	log2-fold change	p-value	log2-fold change	p-value	log2-fold change	p-value	log2-fold change
#REF!	0.999688	-0.2	0.967188	0	0.997025	-0.1	0.62418	0.1	0.781498	0.1	0.913908	0.1
#REF!	0.999688	0.1	0.456437	-0.3	0.997025	0.2	0.0110695	-0.5	0.7966	0.1	0.810488	-0.2
#REF!	0.999688	0.2	0.104348	-0.9	0.997025	0.2	0.0003897	-1.2	NA	-0.1	0.984112	0
#REF!	0.999688	0	0.738254	0.1	0.997025	-0.2	0.085919	0.2	0.562505	-0.1	0.928948	0.1
#REF!	0.999688	0	0.338017	-0.6	0.997025	0	0.000421078	-1.1	NA	0	0.800843	-0.3
#REF!	0.999688	0.1	0.981524	0	0.997025	0.2	0.666451	0.2	0.70228	0.2	0.90676	0.2
#REF!	NA	0	NA	0	0.997025	0	NA	-0.5	NA	0	0.802058	-0.3
#REF!	0.999688	0	0.957803	0	0.997025	-0.1	0.666423	0.2	NA	-0.2	0.853881	0.2
#REF!	0.999688	0.1	0.506631	0.3	0.997025	0.1	0.00235324	0.4	0.980708	0	0.850349	0.2
#REF!	0.999688	0.1	NA	-0.2	0.997025	0.1	0.310696	-0.5	NA	0	0.90676	-0.2
#REF!	0.999688	0	0.497712	0.4	0.997025	0	0.629034	-0.2	NA	0.2	0.440008	-0.5
#REF!	0.999688	-0.1	0.82926	0.1	0.997025	0.2	0.16009	-0.4	0.192791	0.4	0.471678	-0.5
#REF!	0.999688	0.1	0.372087	-0.5	0.997025	0.3	0.0313507	-0.6	0.202201	0.4	0.992151	0
#REF!	0.999688	0	0.365243	-0.5	0.997025	0.3	0.0405591	-0.6	NA	0.4	0.966451	-0.1
#REF!	0.999688	0	0.708167	0.2	0.997025	0.1	0.0171755	0.3	0.664322	0.2	0.863743	0.2
#REF!	0.999688	0.2	0.35438	-0.6	0.997025	0.1	0.9595	0	NA	-0.1	0.650012	0.5
#REF!	0.999688	-0.2	0.396823	-0.3	0.997025	0.1	0.877733	0.1	0.353259	0.3	0.653867	0.4
#REF!	0.999688	-0.3	7.5624e-05	-1.4	0.997025	-0.1	9.34299e-05	-1.2	NA	0.2	0.764731	0.3
#REF!	0.999688	0.2	0.830755	-0.1	0.997025	-0.2	0.663056	-0.1	0.107508	-0.5	0.993325	0
#REF!	0.999688	-0.1	NA	0	0.997025	0	NA	0	NA	0.1	NA	0
#REF!	0.999688	0	0.810595	-0.2	0.997025	-0.3	0.788255	0.2	0.244022	-0.4	0.773955	0.4
#REF!	0.999688	0	0.894101	0.1	0.997025	0	0.631821	0.1	0.933082	0	0.956806	0.1
#REF!	0.999688	-0.2	0.557224	-0.2	0.997025	0.1	0.0702487	-0.3	0.101546	0.3	0.968317	0
#REF!	NA	0	0.317752	-0.5	0.997025	0	0.635527	-0.2	NA	0	0.839825	0.3
#REF!	0.999688	0	0.725037	0.2	0.997025	-0.1	0.470836	0.2	0.761879	-0.1	0.960541	0
#REF!	0.999688	-0.4	NA	0.2	0.997025	-0.3	0.464092	0.4	NA	0.1	0.998756	0
#REF!	0.999688	0.1	0.820875	-0.2	0.997025	-0.4	0.546084	0.3	0.0647958	-0.5	0.743869	0.4
#REF!	0.999688	0	0.652824	-0.2	0.997025	0	0.972573	0	0.991274	0	0.851712	0.2
#REF!	0.999688	-0.3	0.929813	0.1	0.997025	0.1	4.98639e-05	0.8	0.295097	0.4	0.487503	0.6
#REF!	0.999688	-0.2	0.944913	0	0.997025	0	0.808185	0.1	0.62139	0.2	0.962548	0.1
#REF!	0.999688	-0.1	0.855661	-0.1	0.997025	0	0.980261	0	0.934459	0	0.913977	0.1
#REF!	0.999688	-0.3	NA	-0.1	0.999225	0	0.839263	-0.1	0.294118	0.4	0.972448	-0.1
#REF!	0.999688	0	NA	0	0.997025	0	NA	0	NA	0	NA	0
#REF!	0.999688	0.2	0.893337	0.1	0.997025	0.1	0.707758	-0.1	0.713343	-0.2	0.860298	-0.2
#REF!	0.999688	0.3	0.97623	0	0.997025	0.3	0.0585957	-0.6	0.969597	0	0.416884	-0.5
#REF!	0.999688	-0.1	0.530527	-0.3	0.99721	0	0.100649	-0.4	0.8494	0.1	0.970138	0
#REF!	0.999688	-0.1	0.857468	-0.1	0.997025	0.1	0.61394	-0.1	0.506456	0.2	0.976655	0
#REF!	0.999688	-0.2	0.760224	0.2	0.997025	0	0.0035532	0.6	0.548384	0.2	0.837828	0.3
#REF!	0.999688	-0.1	0.264593	-0.4	0.999458	0	0.0280927	-0.4	0.817547	0.1	0.914194	0.1
#REF!	0.999688	-0.1	0.534744	-0.4	0.997025	0	0.00428161	-0.7	0.71981	0.2	0.894927	-0.2
#REF!	0.999688	-0.3	0.616523	-0.3	0.997025	0	0.171897	-0.4	0.410278	0.3	0.913477	-0.1
#REF!	0.999688	-0.1	0.634185	-0.1	0.999458	0	0.771784	-0.1	0.745003	0.1	0.912107	0.1
#REF!	0.999688	0	0.0902239	-0.7	0.997025	0	0.00175576	-0.7	NA	0	0.961201	0.1
#REF!	0.999688	0.1	0.7738	0.2	0.997025	0.1	0.334588	-0.5	NA	0	0.657248	-0.5
#REF!	0.999688	0	NA	0.1	0.999977	0	NA	0	NA	0	NA	0
#REF!	0.999688	0	0.890449	-0.1	0.997025	0.2	0.0147453	-0.5	0.647252	0.1	0.622433	-0.4
#REF!	0.999688	0	0.997933	0	0.997025	-0.2	0.656837	0.1	0.647252	-0.2	0.887535	0.1
#REF!	0.999688	0.1	0.878981	0.1	0.997025	0.1	0.668135	-0.1	0.985516	0	0.851712	-0.2
#REF!	0.999688	-0.1	0.87432	0.1	0.997025	-0.1	0.565316	0.2	0.838385	-0.1	0.965106	0.1
#REF!	0.999688	0.1	0.304497	-0.5	0.997025	0.1	2.97094e-09	-0.8	0.900802	0	0.815808	-0.2
#REF!	0.999688	-0.2	0.547556	-0.3	0.997025	-0.1	0.989081	0	0.621277	0.2	0.745418	0.3
STBZIP59	NA	0	NA	0	NA	0	NA	0	NA	0	NA	0
#REF!	0.999688	0.3	0.431148	0.3	0.997025	0.3	0.863422	0.1	0.833364	0.1	0.675779	-0.2
#REF!	0.999688	0.4	0.551907	-0.3	NA	-0.2	0.0970825	-0.5	NA	-0.6	0.894927	-0.2
STBZIP8	NA	0	NA	0	NA	0	NA	0	NA	0	NA	0
#REF!	0.999688	0.1	0.54529	-0.3	0.997025	0.2	0.756979	0.1	0.557495	0.2	0.65654	0.3
STBZIP25	NA	0	NA	0	NA	0	NA	0	NA	0	NA	0
StBZIP28	NA	0	NA	0	NA	0	NA	0	NA	0	NA	0
STBZIP33	NA	0	NA	0	NA	0	NA	0	NA	0	NA	0
#REF!	0.999688	0.1	0.428655	0.4	0.997025	0.2	0.00189304	0.7	0.876553	0.1	0.904089	0.2
#REF!	0.999688	0.2	0.881796	0.1	0.997025	0.1	0.738401	0.1	0.768372	-0.1	0.992609	0
#REF!	0.999688	-0.2	0.792094	-0.2	0.997025	-0.3	0.794511	0.2	0.74053	-0.2	0.762446	0.4
#REF!	0.999688	-0.1	0.821309	0.2	0.997025	-0.1	0.246006	0.5	0.99036	0	0.911749	0.2
#REF!	0.999688	-0.1	0.36646	-0.4	0.997025	0.1	0.138959	-0.3	0.414619	0.2	0.937548	0.1
#REF!	0.999688	0.1	0.969834	0	0.997025	-0.2	0.877519	0.1	NA	-0.5	0.950686	0.1
#REF!	0.999688	-0.2	0.621735	-0.2	0.997025	0.1	0.488779	0.1	0.269938	0.3	0.630374	0.3

## Sheet: Table S6
Table S6. Relative gene expression profiles of early stages of potato virus Y infection in resistant and susceptible potato varieties
	Premier Russet (PVY-0 resistant)				Russet Burbank (PVY susceptible)
	PVY-O 4hr	PVY-O 10 hr	PVY-NTN 4hr	PVY-NTN 10 hr	PVY-O 4hr	PVY-O 10 hr
Gene Name	log2-fold change	log2-fold change	log2-fold change	log2-fold change	log2-fold change	log2-fold change
#REF!	n.s.	1.59107	n.s.	n.s.	n.s.	2.04124

## Sheet: Table S7
Table S7. Relative gene expression profile of potato plants treated with Globodera rostochiensis
	Desiree 48 hr		Desiree 8 hr		SW93-1015 48 hr		SW93-1015 8 hr
	G. rostochiensis vs none		G. rostochiensis vs none		G. rostochiensis vs none		G. rostochiensis vs none
Gene Name	p-value	log2-foldchange	p-value	log2-foldchange	p-value	log2-foldchange	p-value	log2-foldchange
#REF!	0.89409	0.1	0.999915	0	0.857479	-0.3	0.882101	-0.2
#REF!	0.351204	0.4	0.999915	-0.1	0.947525	0.2	0.964389	-0.1
#REF!	0.74118	0.3	0.999915	-0.1	0.976266	0.2	0.945506	-0.1
#REF!	0.82122	-0.1	0.999915	-0.1	0.900646	0.2	0.902931	-0.2
#REF!	0.614557	0.3	0.999915	-0.3	0.993405	0	0.875055	-0.4
#REF!	0.727918	-0.3	0.999915	0.2	0.989143	-0.1	0.88899	0.3
#REF!	0.568022	0.6	0.999915	-0.1	NA	0.7	NA	-0.2
#REF!	0.996122	0	0.999915	0	0.978806	0.1	0.873524	0.5
#REF!	0.443163	0.4	0.999915	0.1	0.125281	0.8	0.873524	0.5
#REF!	0.969407	0.1	0.999915	-0.1	0.792798	-0.5	NA	0
#REF!	0.235587	1	0.999915	0.1	0.199763	1	0.931474	0.2
#REF!	0.983788	0	0.999915	-0.1	0.9752	0.2	0.960109	-0.1
#REF!	0.696351	0.2	0.999915	-0.1	0.964656	0.2	0.873524	-0.4
#REF!	0.920669	-0.1	0.999915	0.1	0.409401	0.4	0.873524	-0.4
#REF!	0.610011	0.3	0.999915	0.1	0.726134	0.3	0.916753	-0.2
#REF!	0.549109	-0.5	0.999915	0	0.984492	0.1	0.873524	0.4
#REF!	0.480829	0.3	0.999915	0	0.213232	0.6	0.873524	0.4
#REF!	0.0382206	1.1	0.999915	-0.2	0.743137	0.5	0.90741	-0.3
#REF!	0.575635	0.2	0.999915	-0.1	0.979577	-0.1	0.873524	-0.6
#REF!	0.124059	1.1	0.999915	0	NA	0.1	NA	0
#REF!	0.17351	-0.9	0.999915	-0.1	0.685973	-0.5	0.930529	0.2
#REF!	0.841398	-0.1	0.999915	0	0.771666	0.3	0.998448	0
#REF!	0.667328	0.2	0.999915	0	0.871404	0.2	0.87669	0.3
#REF!	0.000649835	1.2	0.999915	0.1	0.83023	0.4	0.887101	-0.3
#REF!	0.46191	-0.3	0.999915	0	0.817083	-0.4	0.873524	0.5
#REF!	0.612862	-0.5	0.999915	-0.1	NA	0.2	NA	0.1
#REF!	0.0267897	-1.2	0.999915	0	0.26033	-0.9	0.982046	0.1
#REF!	0.644362	-0.3	0.999915	0	0.990332	0	0.994129	0
#REF!	0.29266	0.6	0.999915	0.1	0.876524	0.3	0.996799	0
#REF!	0.450766	-0.5	0.999915	0	0.9752	0.1	0.948994	0.1
#REF!	0.532547	0.3	0.999915	0.1	0.0677599	0.7	0.873524	0.4
#REF!	0.955945	0.1	0.999915	-0.4	0.978806	-0.1	0.935054	-0.2
#REF!	NA	0	NA	0	NA	0	NA	0.1
#REF!	0.622371	0.3	0.999915	-0.1	0.868845	-0.3	0.956217	0.1
#REF!	0.258816	0.6	0.999915	0.5	0.703029	0.6	0.23729	0.9
#REF!	0.318068	0.4	0.999915	0.2	0.924574	0.1	0.985026	0
#REF!	0.559877	0.3	0.999915	0	0.873241	0.2	0.931474	-0.1
#REF!	0.99061	0	0.999915	0.2	0.974206	0.1	0.991354	0
#REF!	0.666631	0.2	0.999915	0.1	0.749468	0.3	0.882022	-0.2
#REF!	0.478074	0.6	0.999915	-0.3	0.363275	0.7	0.873524	0.6
#REF!	0.763458	0.2	0.999915	0	0.99737	0	0.907576	-0.2
#REF!	0.910186	-0.1	0.999915	-0.1	0.952389	0.1	0.873524	-0.4
#REF!	0.0051589	1	0.999915	0	0.446362	0.6	0.932707	-0.2
#REF!	0.660053	0.4	0.999915	-0.2	0.957013	-0.2	0.873524	-0.5
#REF!	0.961778	-0.1	0.999915	0	0.92782	-0.3	0.928944	-0.2
#REF!	0.764222	0.2	0.999915	0.1	0.973599	0.1	0.896583	0.3
#REF!	0.290064	-0.5	0.999915	0.1	0.57886	-0.4	0.948653	0.1
#REF!	0.764573	-0.2	0.999915	0.1	0.986663	0.1	0.90741	-0.2
#REF!	0.949179	0	0.999915	0	0.996021	0	0.647291	-0.8
#REF!	0.526669	-0.3	0.999915	0	0.92374	0.2	0.948994	-0.1
#REF!	0.116013	0.5	0.999915	0	0.53953	0.5	0.875055	-0.3
STBZIP59	NA	0	NA	0	NA	0	NA	0
#REF!	0.396539	0.4	0.999915	0.2	0.991781	-0.1	0.873524	0.7
#REF!	0.284671	0.4	0.999915	-0.2	0.523889	-0.4	0.873524	-0.7
STBZIP8	NA	0	NA	0	NA	0	NA	0
#REF!	0.388712	0.5	0.999915	0	0.990211	0	0.87669	0.3
STBZIP25	NA	0	NA	0	NA	0	NA	0
StBZIP28	NA	0	NA	0	NA	0	NA	0
STBZIP33	NA	0	NA	0	NA	0	NA	0
#REF!	0.932805	0.1	0.999915	0.1	0.978806	0.1	0.98041	0
#REF!	0.709051	0.2	0.999915	-0.1	0.987722	0.1	0.873524	0.4
#REF!	0.0287589	-1.1	0.999915	0	0.0889795	-0.8	0.947626	0.1
#REF!	0.982337	0	0.999915	0	0.997178	0	0.984269	0
#REF!	0.98444	0	0.999915	0.1	0.998754	0	0.996799	0
#REF!	0.193146	1.1	0.999915	0	0.993855	0	NA	0.4
#REF!	0.244549	0.4	0.999915	0	0.260242	0.6	0.996353	0

## Sheet: Table S8
Table S8. Relative gene expression profiles of P. infestans inoculated potatoes and RB transgenic potatoes
	Wild-type						+RB (Late Blight resistant)
	P. infestans vs mock 0 Hr		P. infestans vs mock 24 Hr		P. infestans vs mock 48 Hr		P. infestans vs mock 0 Hr		P. infestans vs mock 24 Hr		P. infestans vs mock 48 Hr
Gene Name	p-value	log2-fold change	p-value	log2-fold change	p-value	log2-fold change	p-value	log2-fold change	p-value	log2-fold change	p-value	log2-fold change
#REF!	0.335266	0.6	0.999872	0.1	0.141269	-0.5	0.977063	-0.1	0.98672	0	0.000671425	-0.8
#REF!	0.911752	-0.1	0.998563	0.2	0.890964	-0.1	0.972712	0.2	0.972195	-0.1	0.945886	0
#REF!	NA	0.6	NA	-0.1	NA	-0.8	0.972712	0.2	NA	-0.3	NA	0
#REF!	0.335266	-1	0.977802	0.2	0.573828	0.3	0.972712	-0.7	0.315321	0.3	0.367125	0.3
#REF!	NA	0	NA	0	NA	-0.1	0.972712	0.1	NA	0	NA	0
#REF!	0.315938	1	0.511457	-0.7	0.697724	-0.4	0.972712	0.5	0.680986	-0.4	0.592603	-0.4
#REF!	NA	0	NA	0	NA	0	0.972712	0.3	NA	-0.1	NA	-0.1
#REF!	0.503822	1	NA	0.1	0.010782	-1.7	0.972712	0.6	NA	-0.5	0.0122604	-2.2
#REF!	0.163067	-0.7	0.999872	0.1	0.00780377	0.7	0.972712	-0.5	0.979884	0	0.0278609	0.6
#REF!	NA	1.4	NA	-0.2	NA	0.2	0.972712	0.2	NA	-0.1	NA	-0.2
#REF!	0.000389472	-2.3	0.999872	0.1	0.144735	0.9	0.972712	-0.6	0.600402	0.4	0.00498896	0.9
#REF!	0.769316	0.3	0.988081	0.3	0.348205	-0.5	0.972712	0.2	0.944439	-0.1	0.264843	-0.5
#REF!	0.233933	1.1	0.760444	0.4	0.248703	-0.7	0.972712	0.5	0.785423	-0.3	0.000962386	-1.1
#REF!	NA	0.2	NA	0.2	NA	-0.3	0.972712	0.1	NA	-0.1	0.159401	-1.4
#REF!	0.233613	-0.8	0.999872	0	0.826733	-0.1	0.972712	-0.5	0.916374	0.1	0.645494	0.1
#REF!	0.551656	-0.5	0.999872	-0.1	0.365899	-0.6	0.972712	-0.1	0.99799	0	0.168519	0.8
#REF!	0.53839	-0.7	0.999872	0	0.777536	0.3	0.972712	-0.4	0.996984	0	0.189767	0.6
#REF!	NA	1.1	NA	0	NA	-1.3	0.999215	0	NA	0.1	0.447374	-0.9
#REF!	0.0579244	-1.3	0.999872	0.1	0.316951	-0.5	0.972712	-0.7	0.660089	0.2	0.0178053	-0.5
#REF!	NA	0.2	NA	0	NA	0	NA	0	NA	0	NA	0
#REF!	NA	0.4	NA	0	NA	-0.2	0.977063	0.1	NA	-0.1	NA	-0.7
#REF!	0.624749	-0.3	0.998563	0.1	0.839905	0.1	0.972712	-0.1	0.829229	0.2	0.593093	-0.3
#REF!	0.827372	-0.1	0.999872	0.1	0.370967	-0.3	0.999215	0	0.87981	-0.1	0.0534414	-0.4
#REF!	NA	-0.9	NA	0	0.68075	-0.5	0.972712	-0.1	NA	-0.4	0.0652369	-1.7
#REF!	0.524879	0.4	0.997225	-0.1	0.778186	0.1	0.999215	0	0.99799	0	0.857311	0.1
#REF!	0.738714	0.4	0.999872	-0.1	0.899907	0.1	0.992991	-0.1	0.881761	0.2	0.457637	-0.6
#REF!	NA	0.1	NA	0.1	0.952244	0.1	0.972712	-0.1	NA	-0.3	0.851457	0.3
#REF!	0.895123	-0.1	0.999872	0.1	0.757726	0.2	0.972712	-0.4	0.948511	0.1	0.332955	0.5
#REF!	0.754496	0.4	0.989125	0.2	0.267125	-0.5	0.972712	0.7	0.982143	0	0.561431	-0.2
#REF!	0.0579244	1.7	0.999872	-0.1	0.768417	-0.3	0.999215	0	0.978569	-0.1	0.86108	0.2
#REF!	0.970227	0	0.999872	0.2	0.954308	0	0.972712	-0.2	0.959867	-0.1	0.92484	0
#REF!	NA	0.5	NA	-0.1	NA	0.1	0.972712	0.6	NA	-0.1	0.769337	-0.4
#REF!	0.845734	-0.3	NA	0	0.889398	-0.2	0.972712	-0.4	0.854985	0.3	0.784732	-0.2
#REF!	0.652513	-0.5	0.999872	0.1	0.954308	-0.1	0.999215	0	0.882728	0.2	0.923012	-0.1
#REF!	0.265094	0.9	0.955586	-0.4	0.438315	-0.6	0.972712	0.6	0.999452	0	0.317928	-0.6
#REF!	0.760343	-0.3	0.650689	0.3	0.220039	0.5	0.972712	-0.1	0.405611	0.4	0.00388502	0.8
#REF!	0.52455	-0.4	0.999872	0.1	0.688275	0.2	0.972712	-0.1	0.892542	-0.1	0.6738	0.2
#REF!	0.434414	-0.6	0.999872	0	0.8695	0.1	0.972712	-0.3	0.840817	0.2	0.984043	0
#REF!	0.990654	0	0.999872	0.1	0.361097	0.6	0.972712	0.1	0.943839	-0.1	0.00234541	1
#REF!	0.350994	0.9	0.0185275	0.9	0.766407	-0.3	0.999215	0	0.418866	0.5	0.190057	-0.6
#REF!	0.532204	0.4	0.999872	0.2	0.380339	-0.4	0.972712	0.4	0.944431	-0.1	0.371506	-0.4
#REF!	0.423985	-0.4	0.999872	-0.1	0.473045	-0.3	0.972712	-0.3	0.995619	0	0.0704346	-0.4
#REF!	NA	-0.3	0.999872	0	0.632309	0.5	0.972712	0.1	0.601414	-0.5	0.824575	-0.2
#REF!	0.308159	1.3	NA	0.1	NA	-0.1	0.972712	1	NA	-0.1	0.28284	-1.2
#REF!	0.784316	0.5	NA	-0.1	NA	-0.6	0.972712	0.3	NA	-0.1	0.977519	0
#REF!	0.169631	1.3	0.245226	0.6	0.236793	-0.7	0.972712	0.6	0.801741	0.2	0.531275	-0.3
#REF!	0.10247	-1.3	0.914493	0.3	0.643532	0.3	0.972712	-0.6	0.940581	0.1	0.971224	0
#REF!	0.808838	-0.2	0.999872	0	0.658757	-0.2	0.972712	0.2	0.989789	0	0.399911	-0.3
#REF!	0.730994	0.3	0.999872	-0.2	0.86132	-0.1	0.972712	0.3	0.777028	-0.3	0.406354	-0.4
#REF!	0.899108	0.1	0.998328	0.2	0.496735	-0.3	0.976096	-0.1	0.601454	-0.3	0.602346	-0.3
#REF!	0.584644	-0.4	0.999872	0	0.624993	0.4	0.999215	0	0.965256	-0.1	0.590971	0.2
STBZIP59	NA	0	NA	0	NA	0	NA	0	NA	0	NA	0
#REF!	0.485949	-0.5	0.999872	-0.1	0.683732	-0.3	0.972712	-0.4	0.943839	0.1	0.325451	-0.4
#REF!	0.630702	-0.4	0.244592	0.6	0.574254	-0.4	0.972712	-0.3	0.318663	0.5	0.8908	-0.1
STBZIP8	NA	0	NA	0	NA	0	NA	0	NA	0	NA	0
#REF!	0.625165	-0.4	0.30273	0.6	0.845728	-0.2	0.972712	-0.2	0.617036	0.3	0.36925	0.3
STBZIP25	NA	-0.1	NA	0	NA	0	NA	0	NA	0	NA	0
StBZIP28	NA	-0.1	NA	0	NA	0	0.972712	-0.1	NA	0	NA	0
STBZIP33	NA	0	NA	0	NA	0	NA	0	NA	0	NA	0
#REF!	0.859843	0.2	0.938852	0.3	0.290668	0.5	0.975479	0.1	0.00319579	0.7	0.00829051	0.8
#REF!	0.707341	-0.3	0.999872	-0.1	0.297814	0.4	0.972712	-0.3	0.947669	0.1	0.400301	0.4
#REF!	NA	0	NA	0	NA	0	NA	0	NA	0	NA	0
#REF!	0.964462	-0.1	0.999872	0.2	0.950579	0.1	0.972712	0.3	0.982143	-0.1	0.892249	0.1
#REF!	0.192653	-1.1	0.999872	0.1	0.872279	0.1	0.972712	-0.3	0.994501	0	0.472731	0.4
#REF!	0.655544	-0.5	0.999872	0	0.976387	0	0.972712	-0.7	0.660089	-0.4	0.264838	0.7
#REF!	0.434414	-0.5	0.999872	0	0.745024	0.3	0.972712	-0.4	0.903548	0.1	0.0324527	0.7

## Sheet: Table S9
Table S9: Summary of the RNA-sequencing read data
Time point	Treatment	Biological Replicate	No. of RNA-Seq reads	No. of mapped reads	Alignment Rate (%)
2 days	Mock	1	37078944	3.36009e+07	90.62
		2	37757890	3.41709e+07	90.5
		3	38180348	3.44578e+07	90.25
	PVX	1	37737673	3.38356e+07	89.66
		2	38404808	3.4453e+07	89.71
		3	37820731	3.39138e+07	89.67
3 days	Mock	1	37427019	3.33475e+07	89.1
		2	38409887	3.43231e+07	89.36
		3	37810885	3.3837e+07	89.49
	PVX	1	38197249	3.39688e+07	88.93
		2	37447044	3.33691e+07	89.11
		3	37116922	3.36354e+07	90.62
Overall			453389400	406912733	89.7517
